# Supplementary material for: Dietary Influences on the Longevity and Reproductive Success of Anopheles aquasalis in Laboratory Studies: Sucrose vs. Honey
Source: Insects. 2024 Dec 10;15(12):978. doi: 10.3390/insects15120978 (PMC11677520; doi:10.3390/insects15120978)
Supplement: Supplementary file 1 [file insects-15-00978-s001.zip]

Archive with 1 entries (1 files):
- insects-3244838-supplementary.pdf
